# Supplementary material for: Genetic relationship and source species identification of 58 Qi-Nan germplasms of Aquilaria species in China that easily form agarwood
Source: PLoS One. 2022 Jun 16;17(6):e0270167. doi: 10.1371/journal.pone.0270167 (PMC9202955; doi:10.1371/journal.pone.0270167)
Supplement: S1 Table — Includes the name, sample numbers, origins, locations and notes of each sample. (XLSX) [file pone.0270167.s002.xlsx]

## Sheet: Sheet1
S1 Table. List of samples of 58 Qi-nan Germplasm and five Aquilaria species used in this study.
Numbers	Chinese Folk Name	Sample number	Materials	Origins	Locations	Notes
1	Qian lixiang	CN-QLX-DB	Leafs	Dianbai, Guangdong, China	21.646N 111.273E	Qi-nan Germplasm
2	Jin shaozi	CN-JSZ-DB	Leafs	Dianbai, Guangdong, China	21.646N 111.273E	Qi-nan Germplasm
3	Lv youwang	CN-LYW-DB	Leafs	Dianbai, Guangdong, China	21.646N 111.273E	Qi-nan Germplasm
4	You yezi	CN-YYZ-DB	Leafs	Dianbai, Guangdong, China	21.646N 111.273E	Qi-nan Germplasm
5	Wu ming2	CN-WM2H-DB	Leafs	Dianbai, Guangdong, China	21.646N 111.273E	Qi-nan Germplasm
6	Jin shaye	CN-JSY-DB	Leafs	Dianbai, Guangdong, China	21.646N 111.273E	Qi-nan Germplasm
7	Jian yezi	CN-JYZ-DB	Leafs	Dianbai, Guangdong, China	21.646N 111.273E	Qi-nan Germplasm
8	Zi qi	CN-ZQ-DB	Leafs	Dianbai, Guangdong, China	21.646N 111.273E	Qi-nan Germplasm
9	Zhang shaozi	CN-ZSZ-DB	Leafs	Dianbai, Guangdong, China	21.646N 111.273E	Qi-nan Germplasm
10	Genmai daye	CN-GMDY-DB	Leafs	Dianbai, Guangdong, China	21.646N 111.273E	Qi-nan Germplasm
11	Da yepo	CN-DYP-DB	Leafs	Dianbai, Guangdong, China	21.646N 111.273E	Qi-nan Germplasm
12	Lan baoshi	CN-LBS-DB	Leafs	Dianbai, Guangdong, China	21.646N 111.273E	Qi-nan Germplasm
13	Pu taoteng	CN-PTT-DB	Leafs	Dianbai, Guangdong, China	21.646N 111.273E	Qi-nan Germplasm
14	Honggu jianye	CN-HGJY-DB	Leafs	Dianbai, Guangdong, China	21.646N 111.273E	Qi-nan Germplasm
15	Wu ming1	CN-WM1H-DB	Leafs	Dianbai, Guangdong, China	21.646N 111.273E	Qi-nan Germplasm
16	Tian xiang2	CN-TX2H-DB	Leafs	Dianbai, Guangdong, China	21.646N 111.273E	Qi-nan Germplasm
17	Tie shao	CN-TS-DB	Leafs	Dianbai, Guangdong, China	21.646N 111.273E	Qi-nan Germplasm
18	Xiao yezi	CN-XYZ-DB	Leafs	Dianbai, Guangdong, China	21.646N 111.273E	Qi-nan Germplasm
19	Jian yewang	CN-JYW-DB	Leafs	Dianbai, Guangdong, China	21.646N 111.273E	Qi-nan Germplasm
20	Wushan yuanye	CN-WSYY-DB	Leafs	Dianbai, Guangdong, China	21.646N 111.273E	Qi-nan Germplasm
21	Tou dinglv	CN-TDL-DB	Leafs	Dianbai, Guangdong, China	21.646N 111.273E	Qi-nan Germplasm
22	Xi guaye	CN-XGY-DB	Leafs	Dianbai, Guangdong, China	21.646N 111.273E	Qi-nan Germplasm
23	Kuai shu	CN-KS-DB	Leafs	Dianbai, Guangdong, China	21.646N 111.273E	Qi-nan Germplasm
24	Zhi tianjiao	CN-ZTJ-DB	Leafs	Dianbai, Guangdong, China	21.646N 111.273E	Qi-nan Germplasm
25	Xiang Fei	CN-XF-DB	Leafs	Dianbai, Guangdong, China	21.646N 111.273E	Qi-nan Germplasm
26	Jian yeliu	CN-JYL-DB	Leafs	Dianbai, Guangdong, China	21.646N 111.273E	Qi-nan Germplasm
27	Tang jie	CN-TJ-DA	Leafs	Dingan, Hainan, China	19.561N, 110.371E	Qi-nan Germplasm
28	You bawang	CN-YBW-XL	Leafs	Xinglong, Hainan, China	18.732N, 110.200E	Qi-nan Germplasm
29	Xiang jian	CN-XJ-XL	Leafs	Xinglong, Hainan, China	18.732N, 110.200E	Qi-nan Germplasm
30	Xiang youwang	CN-XYW-XL	Leafs	Xinglong, Hainan, China	18.732N, 110.200E	Qi-nan Germplasm
31	Tian xiang1	CN-TX1H-XL	Leafs	Xinglong, Hainan, China	18.732N, 110.200E	Qi-nan Germplasm
32	Hei zhenzhu	CN-HZZ-XL	Leafs	Xinglong, Hainan, China	18.732N, 110.200E	Qi-nan Germplasm
33	Jin lv	CN-JL-XL	Leafs	Xinglong, Hainan, China	18.732N, 110.200E	Qi-nan Germplasm
34	Ruhu changye	CN-RHCY-XL	Leafs	Xinglong, Hainan, China	18.732N, 110.200E	Qi-nan Germplasm
35	Ruhu yuanye	CN-RHYY-XL	Leafs	Xinglong, Hainan, China	18.732N, 110.200E	Qi-nan Germplasm
36	You shao	CN-YS-XL	Leafs	Xinglong, Hainan, China	18.732N, 110.200E	Qi-nan Germplasm
37	Zi dantou	CN-ZDT-XL	Leafs	Xinglong, Hainan, China	18.732N, 110.200E	Qi-nan Germplasm
38	Da shao	CN-DS-XL	Leafs	Xinglong, Hainan, China	18.732N, 110.200E	Qi-nan Germplasm
39	Xiang shi3	CN-XS3HCQ-XL	Leafs	Xinglong, Hainan, China	18.732N, 110.200E	Qi-nan Germplasm
40	Xiang shi4	CN-XS4HMX-XL	Leafs	Xinglong, Hainan, China	18.732N, 110.200E	Qi-nan Germplasm
41	Xiang shi8	CN-XS8HJE-XL	Leafs	Xinglong, Hainan, China	18.732N, 110.200E	Qi-nan Germplasm
42	Xiang shi13	CN-XS13HJY-XL	Leafs	Xinglong, Hainan, China	18.732N, 110.200E	Qi-nan Germplasm
43	Zhou yezi	CN-ZYZPYW-XL	Leafs	Xinglong, Hainan, China	18.732N, 110.200E	Qi-nan Germplasm
44	Zi luolan	CN-ZLLLH-XL	Leafs	Xinglong, Hainan, China	18.732N, 110.200E	Qi-nan Germplasm
45	Di wanggu	CN-DWGLH-XL	Leafs	Xinglong, Hainan, China	18.732N, 110.200E	Qi-nan Germplasm
46	Shi sansuo	CN-SSSHTM-XL	Leafs	Xinglong, Hainan, China	18.732N, 110.200E	Qi-nan Germplasm
47	Yuan yebolang	CN-YYBLHTM-XL	Leafs	Xinglong, Hainan, China	18.732N, 110.200E	Qi-nan Germplasm
48	Bo helv	CN-BHL-XL	Leafs	Xinglong, Hainan, China	18.732N, 110.200E	Qi-nan Germplasm
49	Liu youwang	CN-LYW-XL	Leafs	Xinglong, Hainan, China	18.732N, 110.200E	Qi-nan Germplasm
50	Ying gelv	CN-YGL-XL	Leafs	Xinglong, Hainan, China	18.732N, 110.200E	Qi-nan Germplasm
51	Diao youwang	CN-DYW-XL	Leafs	Xinglong, Hainan, China	18.732N, 110.200E	Qi-nan Germplasm
52	Xiao yingtao	CN-XYT-XL	Leafs	Xinglong, Hainan, China	18.732N, 110.200E	Qi-nan Germplasm
53	Bao zhayou	CN-BZY-XL	Leafs	Xinglong, Hainan, China	18.732N, 110.200E	Qi-nan Germplasm
54	Hu toumen	CN-HTM-DG	Leafs	Dongguan, Guangdong, China	22.960N, 113.853E	Qi-nan Germplasm
55	Huizhou chenxiang	B-HZCX-DG	Leafs	Dongguan, Guangdong, China	22.960N, 113.853E	Qi-nan Germplasm
56	Zhongshan nizhong	B-ZSNZ-DG	Leafs	Dongguan, Guangdong, China	22.960N, 113.853E	Qi-nan Germplasm
57	Guan xiang1	B-GXYS-DG	Leafs	Dongguan, Guangdong, China	22.960N, 113.853E	Qi-nan Germplasm
58	Guan xiang2	B-GXXY-DG	Leafs	Dongguan, Guangdong, China	22.960N, 113.853E	Qi-nan Germplasm
59	Aquilaria sinensis	A. sinensis_1	Leafs	Xinglong, Hainan, China	18.732N, 110.200E	Aquilaria Species
60	Aquilaria sinensis	A. sinensis_2	Leafs	Xinglong, Hainan, China	18.732N, 110.200E	Aquilaria Species
61	Aquilaria sinensis	A. sinensis_3	Leafs	Xinglong, Hainan, China	18.732N, 110.200E	Aquilaria Species
62	Aquilaria crassna	A. crassna	Leafs	Khum Prum, Siem Reap, Cambodia	13.656N 103.986E	Aquilaria Species
63	Aquilaria malaccensis	A. malaccensis	Leafs	Haing Ku, Yangon, Myanmar	17.299N 96.159E	Aquilaria Species
64	Aquilaria yunnanensis	A. yunnanensis	Leafs	Xishuangbanna, Yunan, China	22.118N 100.709E	Aquilaria Species
65	Aquilaria hirta	A.hirta	Leafs	Pulau Berambang, Bandar Seri Begawan, Brunei	4.859N, 114.981E	Aquilaria Species
