# Supplementary material for: Genetic relationship and source species identification of 58 Qi-Nan germplasms of Aquilaria species in China that easily form agarwood
Source: PLoS One. 2022 Jun 16;17(6):e0270167. doi: 10.1371/journal.pone.0270167 (PMC9202955; doi:10.1371/journal.pone.0270167)
Supplement: S2 Table — (XLSX) [file pone.0270167.s003.xlsx]

## Sheet: Sheet1
S2 Table. GenBank accession numbers of Qi-nan germplasm and Aquilaria species generated through this study.
Numbers	Sample number	GenBank accession numbers
		ITS2	matK	rbcL	trnH-psbA
1	CN-QLX-DB	OM908943	OM939058	OM939123	OM938993
2	CN-JSZ-DB	OM908944	OM939059	OM939124	OM938994
3	CN-LYW-DB	OM908945	OM939060	OM939125	OM938995
4	CN-YYZ-DB	OM908946	OM939061	OM939126	OM938996
5	CN-WM2H-DB	OM908947	OM939062	OM939127	OM938997
6	CN-JSY-DB	OM908948	OM939063	OM939128	OM938998
7	CN-JYZ-DB	OM908949	OM939064	OM939129	OM938999
8	CN-ZQ-DB	OM908950	OM939065	OM939130	OM939000
9	CN-ZSZ-DB	OM908951	OM939066	OM939131	OM939001
10	CN-GMDY-DB	OM908952	OM939067	OM939132	OM939002
11	CN-DYP-DB	OM908953	OM939068	OM939133	OM939003
12	CN-LBS-DB	OM908954	OM939069	OM939134	OM939004
13	CN-PTT-DB	OM908955	OM939070	OM939135	OM939005
14	CN-HGJY-DB	OM908956	OM939071	OM939136	OM939006
15	CN-WM1H-DB	OM908957	OM939072	OM939137	OM939007
16	CN-TX2H-DB	OM908958	OM939073	OM939138	OM939008
17	CN-TS-DB	OM908959	OM939074	OM939139	OM939009
18	CN-XYZ-DB	OM908960	OM939075	OM939140	OM939010
19	CN-JYW-DB	OM908961	OM939076	OM939141	OM939011
20	CN-WSYY-DB	OM908962	OM939077	OM939142	OM939012
21	CN-TDL-DB	OM908963	OM939078	OM939143	OM939013
22	CN-XGY-DB	OM908964	OM939079	OM939144	OM939014
23	CN-KS-DB	OM908965	OM939080	OM939145	OM939015
24	CN-ZTJ-DB	OM908966	OM939081	OM939146	OM939016
25	CN-XF-DB	OM908967	OM939082	OM939147	OM939017
26	CN-JYL-DB	OM908968	OM939083	OM939148	OM939018
27	CN-TJ-DA	OM908969	OM939084	OM939149	OM939019
28	CN-YBW-XL	OM908970	OM939085	OM939150	OM939020
29	CN-XJ-XL	OM908971	OM939086	OM939151	OM939021
30	CN-XYW-XL	OM908972	OM939087	OM939152	OM939022
31	CN-TX1H-XL	OM908973	OM939088	OM939153	OM939023
32	CN-HZZ-XL	OM908974	OM939089	OM939154	OM939024
33	CN-JL-XL	OM908975	OM939090	OM939155	OM939025
34	CN-RHCY-XL	OM908976	OM939091	OM939156	OM939026
35	CN-RHYY-XL	OM908977	OM939092	OM939157	OM939027
36	CN-YS-XL	OM908978	OM939093	OM939158	OM939028
37	CN-ZDT-XL	OM908979	OM939094	OM939159	OM939029
38	CN-DS-XL	OM908980	OM939095	OM939160	OM939030
39	CN-XS3HCQ-XL	OM908981	OM939096	OM939161	OM939031
40	CN-XS4HMX-XL	OM908982	OM939097	OM939162	OM939032
41	CN-XS8HJE-XL	OM908983	OM939098	OM939163	OM939033
42	CN-XS13HJY-XL	OM908984	OM939099	OM939164	OM939034
43	CN-ZYZPYW-XL	OM908985	OM939100	OM939165	OM939035
44	CN-ZLLLH-XL	OM908986	OM939101	OM939166	OM939036
45	CN-DWGLH-XL	OM908987	OM939102	OM939167	OM939037
46	CN-SSSHTM-XL	OM908988	OM939103	OM939168	OM939038
47	CN-YYBLHTM-XL	OM908989	OM939104	OM939169	OM939039
48	CN-BHL-XL	OM908990	OM939105	OM939170	OM939040
49	CN-LYW-XL	OM908991	OM939106	OM939171	OM939041
50	CN-YGL-XL	OM908992	OM939107	OM939172	OM939042
51	CN-DYW-XL	OM908993	OM939108	OM939173	OM939043
52	CN-XYT-XL	OM908994	OM939109	OM939174	OM939044
53	CN-BZY-XL	OM908995	OM939110	OM939175	OM939045
54	CN-HTM-DG	OM908996	OM939111	OM939176	OM939046
55	B-HZCX-DG	OM908997	OM939112	OM939177	OM939047
56	B-ZSNZ-DG	OM908998	OM939113	OM939178	OM939048
57	B-GXYS-DG	OM908999	OM939114	OM939179	OM939049
58	B-GXXY-DG	OM909000	OM939115	OM939180	OM939050
59	A. sinensis_1	OM909001	OM939116	OM939181	OM939051
60	A. sinensis_2	OM909002	OM939117	OM939182	OM939052
61	A. sinensis_3	OM909003	OM939118	OM939183	OM939053
62	A. crassna	OM909004	OM939119	OM939184	OM939054
63	A. malaccensis	OM909005	OM939120	OM939185	OM939055
64	A. yunnanensis	OM909006	OM939121	OM939186	OM939056
65	A.hirta	OM909007	OM939122	OM939187	OM939057
